# Supplementary material for: Advancing multimer analysis of von Willebrand factor by single-molecule AFM imaging
Source: PLoS One. 2019 Jan 15;14(1):e0210963. doi: 10.1371/journal.pone.0210963 (PMC6333368; doi:10.1371/journal.pone.0210963)
Supplement: S1 Table — Listed are the data presented in Fig 2 in the main text. Columns contain the numbers of observed molecules of size i, (i = 1 corresponds to a dimer) for the indicated VWF variants, with distinction between native (‘n’) and non-native (‘nn’) molecules. In the last column, the full results of the reopening simulation presented in Fig 2Eii are listed. (XLSX) [file pone.0210963.s005.xlsx]

## Sheet: Blatt1
Advancing multimer analysis of von Willebrand factor by single-molecule AFM imaging – S1 Table
Multimer size i	wildtype	p.Cys1099Tyr	p.Cys2771Arg	p.Cys2773Arg	p.Cys2811Ala		Multimer size i	reopening simulation
0.5 nn			160	147	110		0.5 nn	800778
1 n	256	564	15	27	118		1 n	771781
1 nn			93	91	9		1 nn	69004
1.5 nn			10	16	36		1.5 nn	265239
2 n	42	46	0	1	27		2 n	256276
2 nn			1	5	1		2 nn	22957
2.5 nn			0	3	8		2.5 nn	88345
3 n	12	4	0	0	12		3 n	85221
3 nn			0	1	1		3 nn	7677
3.5 nn			0	1	6		3.5 nn	28987
4 n	7	3	0	0	4		4 n	28055
4 nn			0	1	1		4 nn	2509
4.5 nn			0	1	1		4.5 nn	9699
5 n	9	1	0	0	2		5 n	9347
5 nn			0	0	0		5 nn	802
							5.5 nn	3188
> 5 n	5	0	0	0	5		6 n	3179
> 5 nn			0	0	4		6 nn	271
							6.5 nn	1118
							7 n	1050
							7 nn	107
							7.5 nn	342
							8 n	368
n: native							8 nn	28
nn: non-native							8.5	124
							9 n	125
							9 nn	12
							9.5 nn	35
							10 n	37
							10 nn	4
							10.5 nn	12
							11 n	12
							11 nn	2
							11.5 nn	4
							12 n	4
							12 nn	1
							12.5 nn	2
							13 n	0
							13 nn	0
							13.5 nn	1
							14 n	2
							14 nn	0
							14.5 nn	0
							15 n	1
							15 nn	0
